# Supplementary material for: Geographical Distribution and Genetic Diversity of Bank Vole Hepaciviruses in Europe
Source: Viruses. 2021 Jun 28;13(7):1258. doi: 10.3390/v13071258 (PMC8310187; doi:10.3390/v13071258)
Supplement: Supplementary file 1 [file viruses-13-01258-s001.zip]

Archive with 1 entries (1 files):
- viruses-1244550-supplementary.pdf
